# Supplementary material for: Cytotoxic and inflammatory potential of size-fractionated particulate matter collected repeatedly within a small urban area
Source: Part Fibre Toxicol. 2015 Jul 16;12:24. doi: 10.1186/s12989-015-0099-z (PMC4502610; doi:10.1186/s12989-015-0099-z)
Supplement: Additional file 4: Table S1. — Table of significant effects identified through statistical analysis of the cytotoxicity data. Cytotoxicity data was analysed by three-way ANOVA (factors Dose, Site, and Size), and potency data was analysed by two-way ANOVA (factors Site and Size), followed by Holm-Sidak pairwise comparison where appropriate, as described in the Materials and Methods. [file 12989_2015_99_MOESM4_ESM.xlsx]

## Sheet: Additional File 4
	THREE-WAY ANOVA Cytotoxicity dose-response data
	Endpoint	Significant Effects	p	Holm-Sidak p<0.05
1	A549 ATP	Site x Size	0.008	Size within W1 (UFP vs. PM0.5, PM2.5; PM0.1 vs. PM0.5, PM2.5); Size within W2 (UFP vs PM2.5, PM10; PM0.1 vs PM2.5, PM10; PM0.5 vs PM10; PM2.5 vs PM10); Size within W3 (UFP vs PM0.5); Size within W4 (None)	Site within UFP, PM0.1, PM0.5, PM2.5 (None); Site within PM10 (W1 vs W2)
		Site x Dose	<0.001	Dose within W1 (all significant); Dose within W2 (all significant except 0 vs 100); Dose within W3 (0, 30, 100 vs 300;) Dose within W4 (none)	Site within 0, 30 (None); Site within 100 (W3 vs W1); Site within 300 (W4 vs W1, W2, W3)
		Size x Dose	<0.001	Dose within UFP (30 vs 0, 300; 100 vs 0, 300); Dose within PM0.1 ( 0, 30, 100 vs 300; 30 vs 0); Dose within PM0.5 (all significant except 100 vs 0); Dose within PM2.5 (all significant except 30 vs 0); Dose within PM10 (0, 30, 100 vs 300)	Size within 0 (None); Size within 30 (UFP, PM0.1, PM0.5 vs PM10); Size within 100 (UFP vs PM0.5, PM 2.5, PM10; PM0.1 vs PM2.5); Size within 300 (UFP vs PM0.5, PM2.5, PM10)
	Endpoint	Significant Effects	p	Holm-Sidak p<0.05
1	A549 AB	Size x Dose	<0.001	Dose within UFP (0 vs 100, 300; 30 vs 300); Dose within PM0.1 (None); Dose within PM0.5 (300 vs 30, 100; 0 vs 100); Dose within PM 2.5 (0 vs 30, 100, 300); Dose within PM10 (0 vs 100, 300)	Size within 0, 30 (None); Size within 100 (PM0.1 vs UFP, PM2.5, PM10; PM0.5 vs PM2.5, PM10); Size within 300 (PM0.1 vs UFP, PM2.5, PM10; PM0.5 vs UFP, PM2.5, PM10,)
		Site x Size	<0.001	Size within W1 (UFP, PM0.1, PM0.5, PM2.5 vs PM10; PM0.1 vs UFP, PM2.5); Size within W2 (PM0.1 vs UFP, PM2.5, PM10; PM0.5 vs UFP, PM2.5, PM10); Size within W3 (PM0.5 vs PM2.5, PM10); Size within W4 (None)	Site within UFP (None); Site within PM0.1 (W2 vs W3); Site within PM0.5 (W2 vs W1); Site within PM2.5 (W1, W4 vs W2, W3); Site within PM10 (W4 vs W1,W2,W3)
	Endpoint	Significant Effects	p	Holm-Sidak p<0.05
1	A549 LDH	Size x Dose	0.01	Dose within UFP (100, 300 vs 0, 30); Dose within PM0.1 (all significant); Dose within PM0.5 (all significant except 300 vs 100); Dose within PM2.5, PM10 (all significant)	Size within 0 (None); Size within 30 (PM10 vs UFP, PM0.1, PM0.5); Size within 100 (PM10 vs UFP, PM0.1, PM0.5; PM2.5 vs UFP, PM0.1); Size within 300 (PM10 vs UFP, PM0.1, PM0.5; PM2.5 vs UFP, PM0.1, PM0.5)
		Site x Size	0.003	Size within W1 (PM10 vs UFP, PM0.1, PM0.5; PM2.5 vs UFP, PM0.1; PM0.5 vs PM0.1); Size within W2 (all significant except PM10 vs PM2.5; PM0.1 vs PM0.5); Size within W3 (PM10 vs PM0.5); Size within W4 (PM10 vs PM0.1)	Site within UFP ( W1, W4 vs W2); Site within PM0.1 (W2 vs W1); Site within PM0.5, PM2.5, PM10 (None)
	Endpoint	Significant Effects	p	Holm-Sidak p<0.05
1	J774 ATP	Size x Dose	<0.001	Dose within UFP (None); Dose within PM0.1 (0, 30, 100 vs 300); Dose within PM0.5 (all significant); Dose within PM2.5, 100 (all significant except 100 vs 0)	Size within 0 (None) Size within 30 (PM0.5, PM2.5, PM10 vs UFP; PM2.5, PM10 vs PM0.1) Size within 100 (PM2.5,PM10 vs PM0.5)Size within 300 (UFP vs PM0.5, PM2.5)
		Site x Dose	<0.001	Dose within W1 (all significant); Dose within W2 (all significant except 0 vs 100); Dose within W3 (0, 30, 100 vs 300); Dose within W4 (None)	Site within 0, 30 (None); Site within 100 (W3, W4 vs W1); Site within 300 (W4 vs W1, W2, W3)
		Site x Size	0.026	Size within W1, W3, W4 (None); Size within W2 (PM10 vs UFP)	Site with UFP, PM0.1, PM0.5 (None); Site within PM2.5 (W3 vs W1); Site within PM10 (W4,W2 vs W1)
	Endpoint	Significant Effects	p	Holm-Sidak p<0.05
1	J774 AB	Size x Dose	0.009	Dose within UFP, PM0.1, PM0.5, PM2.5 (None); Dose within PM10 (30 vs 0, 300)	Size within 0, 100, 300 (None); Size within 30 (PM10, PM2.5 vs UFP)
		Site x Dose	0.011	Dose within W1 (30 vs 0, 300; 100 vs 0, 300); Dose within W2 (100 vs 0, 300); Dose within W3, W4(None)	Site within 0, 300 (None); Site within 30 (W1, W2, W3 vs W4); Site within 100 (W2, W3 vs W4)
		Site x Size	0.013	Size within W1 (PM0.1 vs UFP); Size within W2 (PM0.1, PM0.5, PM2.5, PM10 vs UFP); Size within W3, W4(None)	Site within UFP (W3 vs W2); Site within PM0.5 (W2 vs W4); Site within PM10 (W2 vs W1); Site within PM0.1, PM2.5 (None)
x	Endpoint	Significant Effects	p	Holm-Sidak p<0.05
1	J774 LDH	Size x Dose	<0.001	Dose within UFP, PM0.1 (all significant); Dose within PM0.5, PM2.5, PM10 (all significant except 30 vs 0)	Size within 0 (UFP vs PM2.5); Size within 30 (None); Size within 100, 300 (PM2.5, PM10 vs UFP)
		Site x Dose	0.041	Dose within W2 (all significant); Dose within W1,W3,W4 (all significant except 0 vs 30)	Site within 100 (W1 vs W4); Site within 300 (W1, W2, W3 vs W4); Site within 0, 30 (None)
		Site x Size	<0.001	Size within W1 (PM10 vs UFP, PM0.1, PM2.5; PM0.5 vs UFP, PM0.1; PM2.5 vs PM0.1); Size within W2, W3, W4 (None)	Site within PM0.5 (W1 vs W2, W3, W4); Site within PM10 (W1 vs W2, W4); Site within UFP, PM0.1, PM2.5 (None)
	TWO-WAY ANOVA Cytotoxic Potency
	Endpoint	Significant Effects	p	Holm-Sidak p<0.05
1	A549 ATP	Site	0.021	Comparision for Site(W4 vs W1,W2)
		Size	<0.001	Comparision for Size(UFP,PM0.1,PM0.5 vs PM2.5; UFP,PM0.1,PM0.5 vs PM10)
	Endpoint	Significant Effects	p	Holm-Sidak p<0.05
1	A549 AB	Size	<0.001	Comparision for Size(PM0.1 vs UFP,PM2.5,PM10; PM0.5 vs UFP,PM2.5,PM10)
	Endpoint	Significant Effects	p	Holm-Sidak p<0.05
1	A549 LDH	Site x Size	0.046	Size within W1(PM10 vs UFP,PM0.1PM0.5; PM2.5 vs UFP,PM0.1,PM0.5) Size within W2(PM2.5 vs UFP,PM0.1,PM0.5; PM10 vs UFP,PM0.1,PM0.5; PM0.1 vs UFP) Size within W3(PM10 vs UFP) Size within W4(None)	Site within PM0.5 (W4 vs W2); Site within UFP, PM0.1, PM2.5, PM10 (None)
	Endpoint	Significant Effects	p	Holm-Sidak p<0.05
1	J774 ATP	Site	<0.001	Comparision for Site(W4 vs W1,W2,W3)
		Size	0.019	Comparision for Size(UFP vs PM0.5)
	Endpoint	Significant Effects	p	Holm-Sidak p<0.05
1	J774 AB	None
	Endpoint	Significant Effects	p	Holm-Sidak p<0.05
1	J774 LDH	Site x Size	0.01	Size within W1(all significant except PM2.5 vs PM0.5,PM10) Size within W2(PM0.5,PM2.5,PM10 vs UFP; PM2.5 vs PM0.1) Size within W3(PM0.5,PM2.5,PM10 vs UFP) Size within W4(None)	Site within PM0.5(W1,W2,W3 vs W4) Site within PM2.5(W1,W2,W3 vs W4) Site within PM10(W1 vs W2; W1,W2,W3 vs W4) Site within UFP,PM0.1(None)
