# Supplementary material for: Cytotoxic and inflammatory potential of size-fractionated particulate matter collected repeatedly within a small urban area
Source: Part Fibre Toxicol. 2015 Jul 16;12:24. doi: 10.1186/s12989-015-0099-z (PMC4502610; doi:10.1186/s12989-015-0099-z)
Supplement: Additional file 6: Table S2. — Table of metal content of samples collected in Windsor, Ontario. Metals were analysed as described in the Materials and Methods. Data are sorted according to site and size fraction, and presented as airborne concentration (ng/m3). [file 12989_2015_99_MOESM6_ESM.xlsx]

## Sheet: Additional File 6
Metals sorted by site		ng/m^3 air
Sample ID	Air volume [m3]	Be	Al	Ti	V	Cr	Mn	Fe	Co	Ni	Cu	Zn	As	Se	Sr	Mo	Ag	Cd	Sb	Ba	Tl	Pb	U	Total Metals
W1S4-UF	3807	0	16.4866	75.4666	0.416459	4.30582	0.496414	59.1512	0.022099	0.512565	0.474563	5.26972	0.184203	0.368406	0.556363	0.091621	0.000531273	0.0440486	0.152168	0.0850613	0.0184203	0.808991	0.00124856	164.913
W1S4-PM0.1-0.5	3807	0.000953519	4.83136	0.643241	0.524759	0.231607	0.506061	13.0077	0.0065049	0.2502	0.516034	2.62319	0.195689	0.973739	0.118596	0.0976028	0.00428104	0.0391276	0.205337	0.126136	0.00463095	1.10973	0.00164959	26.0181
W1S4-PM0.5-2.5	3807	0.00211082	46.8551	2.49676	0.634245	0.401553	1.91081	55.8605	0.0221408	0.491429	0.811403	6.40853	0.219278	1.4238	0.76762	0.100205	0.0112058	0.0355149	0.206036	1.99911	0.00524662	2.30204	0.00534956	122.97
W1S4-PM2.5-10	3807	0.01898	348.343	25.2636	1.24192	1.25046	7.72094	396.863	0.139459	1.4256	2.62824	11.1367	0.222055	0.408514	8.41874	0.300857	0.0214642	0.026875	0.358381	11.3332	0.00781166	1.26904	0.0523935	818.451
W1S6-UF	2664.9	0.00990227	17.7612	72.3203	0.484111	0.129805	1.30113	68.5145	0.0403726	0.858196	1.87246	8.42569	0.440101	0.517118	0.350136	0.390572	0.010311	0.104524	0.396091	0.303541	0.0429098	6.94498	0.00205391	181.22
W1S6-PM0.1-0.5	2664.9	0.000779431	7.2318	0.509386	0.425586	0.339895	1.0789	49.4024	0.0180614	0.494355	2.47433	4.90888	0.318585	0.334659	0.169147	0.211287	0.00519925	0.0590694	0.215242	0.207271	0.0056699	15.4904	0.0010621	83.902
W1S6-PM0.5-2.5	2664.9	0.00310831	36.4306	2.85849	0.230895	0.622046	3.16562	137.312	0.0393393	0.709226	3.24175	9.2766	0.242324	0.387262	0.928291	0.233114	0.00771877	0.0624007	0.319244	2.07806	0.00412078	50.9231	0.00534639	249.08
W1S6-PM2.5-10	2664.9	0.0257592	347.374	25.2123	1.10787	1.20549	17.0843	818.515	0.189011	1.32026	4.17206	18.5586	0.223569	0.072942	10.2544	0.346476	0.0094179	0.0307239	0.395241	11.8608	0.00565101	18.4582	0.0541812	1276.48
W2S2-UF	2862.9	0	5.5673	37.6337	0.769842	< LB	0.468992	7.87785	0.0115937	0.4554	0.435571	2.55544	0.444557	0.184328	0.0413977	0.0802107	0.00170219	0.0433714	0.292757	< LB	0.00715628	0.934811	0.000831266	57.8068
W2S2-PM0.1-0.5	2862.9	0.000894256	6.02815	0.41234	0.441048	0.215478	0.871397	23.8477	0.101979	0.394741	0.55343	3.08055	0.275633	0.170276	0.0910968	0.0713375	0.00324284	0.0316631	0.192483	0.286342	0.00398932	0.696427	0.000945922	37.7711
W2S2-PM0.5-2.5	2862.9	0.00244624	31.6531	2.89765	0.608953	0.440607	3.26268	122.618	0.0238185	0.524468	1.50662	16.3916	0.314431	0.269402	0.469196	0.172061	0.00750996	0.085424	0.789721	3.05001	0.00631495	1.58087	0.00360276	186.678
W2S2-PM2.5-10	2862.9	0.019981	338.184	24.919	1.13877	1.88513	10.1147	661.544	0.324325	1.13597	4.58197	30.9299	0.270499	0.0678279	5.25401	0.33189	0.00520565	0.0345906	0.658063	14.5582	0.0157293	1.34298	0.0339429	1097.35
W2S6-UF	3915	0.00313131	19.7361	84.1523	0.605386	< LB	0.677625	20.1439	0.0190471	0.299214	0.286788	4.18106	0.250505	0.0570594	0.227478	0.350093	0.00697664	0.036184	0.153086	0.594937	0.00347923	1.46519	0.00142085	133.251
W2S6-PM0.1-0.5	3915	0.000370924	5.26033	0.386051	0.530613	0.132611	0.502636	23.0061	0.0129967	0.245071	0.388875	5.62932	0.146204	0.0710861	0.192303	0.104612	0.00537666	0.0332006	0.0458203	0.503246	0.000896487	1.71272	0.000722191	38.9112
W2S6-PM0.5-2.5	3915	0.00416094	58.2187	3.61524	3.14562	0.669897	2.67653	162.352	0.0567569	1.44294	2.38236	40.966	0.361553	0.215271	0.998266	0.314201	0.0158681	0.108888	0.355006	7.81708	0.0029857	5.71576	0.00464352	291.439
W2S6-PM2.5-10	3915	0.0190813	273.047	18.3865	3.8385	1.41814	7.45357	487.964	0.176202	2.54999	4.56256	45.3993	0.181381	0.0178499	4.08858	0.364581	0.00691736	0.0204843	0.372251	17.5283	0.00478667	1.56468	0.0238469	868.988
W2S7-UF	3901.5	0	6.59885	4.05793	0.342861	< LB	0.704247	27.4054	0.00615394	0.255153	0.39395	3.01129	0.223259	0.191365	0.102922	0.139635	0.00669561	0.0526252	0.191365	0.166004	0.0119603	1.52507	0.00109128	45.3879
W2S7-PM0.1-0.5	3901.5	0	4.54585	0.175368	0.13259	0.139882	0.650637	23.6774	0.00543014	0.158954	0.442164	3.97119	0.182903	0.240663	0.0454444	0.0834089	0.00476876	0.0446473	0.14766	0.306743	0.00531492	0.880243	0.00045257	35.8418
W2S7-PM0.5-2.5	3901.5	0.000696016	16.463	1.10927	0.122667	0.313035	2.09693	89.002	0.0146783	0.232053	1.10107	12.875	0.192156	0.429646	0.366462	0.107759	0.00555246	0.0453764	0.200012	3.46629	0.0042417	1.29522	0.00154817	129.445
W2S7-PM2.5-10	3901.5	0.0145931	170.128	12.1228	0.459235	1.16916	10.8353	555.658	0.0817048	0.551425	4.23974	19.7307	0.117944	0.0872693	3.58116	0.306497	0.00447407	0.0231264	0.453342	14.7681	0.00333665	1.04566	0.0192033	795.4
Metals sorted by size fraction		ng/m^3 air
Sample ID	Air volume [m3]	Be	Al	Ti	V	Cr	Mn	Fe	Co	Ni	Cu	Zn	As	Se	Sr	Mo	Ag	Cd	Sb	Ba	Tl	Pb	U	Total Metals
W1S4-UF	3807	0	16.4866	75.4666	0.416459	4.30582	0.496414	59.1512	0.022099	0.512565	0.474563	5.26972	0.184203	0.368406	0.556363	0.091621	0.000531273	0.0440486	0.152168	0.0850613	0.0184203	0.808991	0.00124856	164.913
W1S6-UF	2664.9	0.00990227	17.7612	72.3203	0.484111	0.129805	1.30113	68.5145	0.0403726	0.858196	1.87246	8.42569	0.440101	0.517118	0.350136	0.390572	0.010311	0.104524	0.396091	0.303541	0.0429098	6.94498	0.00205391	181.22
W2S2-UF	2862.9	0	5.5673	37.6337	0.769842	< LB	0.468992	7.87785	0.0115937	0.4554	0.435571	2.55544	0.444557	0.184328	0.0413977	0.0802107	0.00170219	0.0433714	0.292757	< LB	0.00715628	0.934811	0.000831266	57.8068
W2S6-UF	3915	0.00313131	19.7361	84.1523	0.605386	< LB	0.677625	20.1439	0.0190471	0.299214	0.286788	4.18106	0.250505	0.0570594	0.227478	0.350093	0.00697664	0.036184	0.153086	0.594937	0.00347923	1.46519	0.00142085	133.251
W2S7-UF	3901.5	0	6.59885	4.05793	0.342861	< LB	0.704247	27.4054	0.00615394	0.255153	0.39395	3.01129	0.223259	0.191365	0.102922	0.139635	0.00669561	0.0526252	0.191365	0.166004	0.0119603	1.52507	0.00109128	45.3879
W1S4-PM0.1-0.5	3807	0.000953519	4.83136	0.643241	0.524759	0.231607	0.506061	13.0077	0.0065049	0.2502	0.516034	2.62319	0.195689	0.973739	0.118596	0.0976028	0.00428104	0.0391276	0.205337	0.126136	0.00463095	1.10973	0.00164959	26.0181
W1S6-PM0.1-0.5	2664.9	0.000779431	7.2318	0.509386	0.425586	0.339895	1.0789	49.4024	0.0180614	0.494355	2.47433	4.90888	0.318585	0.334659	0.169147	0.211287	0.00519925	0.0590694	0.215242	0.207271	0.0056699	15.4904	0.0010621	83.902
W2S2-PM0.1-0.5	2862.9	0.000894256	6.02815	0.41234	0.441048	0.215478	0.871397	23.8477	0.101979	0.394741	0.55343	3.08055	0.275633	0.170276	0.0910968	0.0713375	0.00324284	0.0316631	0.192483	0.286342	0.00398932	0.696427	0.000945922	37.7711
W2S6-PM0.1-0.5	3915	0.000370924	5.26033	0.386051	0.530613	0.132611	0.502636	23.0061	0.0129967	0.245071	0.388875	5.62932	0.146204	0.0710861	0.192303	0.104612	0.00537666	0.0332006	0.0458203	0.503246	0.000896487	1.71272	0.000722191	38.9112
W2S7-PM0.1-0.5	3901.5	0	4.54585	0.175368	0.13259	0.139882	0.650637	23.6774	0.00543014	0.158954	0.442164	3.97119	0.182903	0.240663	0.0454444	0.0834089	0.00476876	0.0446473	0.14766	0.306743	0.00531492	0.880243	0.00045257	35.8418
W1S4-PM0.5-2.5	3807	0.00211082	46.8551	2.49676	0.634245	0.401553	1.91081	55.8605	0.0221408	0.491429	0.811403	6.40853	0.219278	1.4238	0.76762	0.100205	0.0112058	0.0355149	0.206036	1.99911	0.00524662	2.30204	0.00534956	122.97
W1S6-PM0.5-2.5	2664.9	0.00310831	36.4306	2.85849	0.230895	0.622046	3.16562	137.312	0.0393393	0.709226	3.24175	9.2766	0.242324	0.387262	0.928291	0.233114	0.00771877	0.0624007	0.319244	2.07806	0.00412078	50.9231	0.00534639	249.08
W2S2-PM0.5-2.5	2862.9	0.00244624	31.6531	2.89765	0.608953	0.440607	3.26268	122.618	0.0238185	0.524468	1.50662	16.3916	0.314431	0.269402	0.469196	0.172061	0.00750996	0.085424	0.789721	3.05001	0.00631495	1.58087	0.00360276	186.678
W2S6-PM0.5-2.5	3915	0.00416094	58.2187	3.61524	3.14562	0.669897	2.67653	162.352	0.0567569	1.44294	2.38236	40.966	0.361553	0.215271	0.998266	0.314201	0.0158681	0.108888	0.355006	7.81708	0.0029857	5.71576	0.00464352	291.439
W2S7-PM0.5-2.5	3901.5	0.000696016	16.463	1.10927	0.122667	0.313035	2.09693	89.002	0.0146783	0.232053	1.10107	12.875	0.192156	0.429646	0.366462	0.107759	0.00555246	0.0453764	0.200012	3.46629	0.0042417	1.29522	0.00154817	129.445
W1S4-PM2.5-10	3807	0.01898	348.343	25.2636	1.24192	1.25046	7.72094	396.863	0.139459	1.4256	2.62824	11.1367	0.222055	0.408514	8.41874	0.300857	0.0214642	0.026875	0.358381	11.3332	0.00781166	1.26904	0.0523935	818.451
W1S6-PM2.5-10	2664.9	0.0257592	347.374	25.2123	1.10787	1.20549	17.0843	818.515	0.189011	1.32026	4.17206	18.5586	0.223569	0.072942	10.2544	0.346476	0.0094179	0.0307239	0.395241	11.8608	0.00565101	18.4582	0.0541812	1276.48
W2S2-PM2.5-10	2862.9	0.019981	338.184	24.919	1.13877	1.88513	10.1147	661.544	0.324325	1.13597	4.58197	30.9299	0.270499	0.0678279	5.25401	0.33189	0.00520565	0.0345906	0.658063	14.5582	0.0157293	1.34298	0.0339429	1097.35
W2S6-PM2.5-10	3915	0.0190813	273.047	18.3865	3.8385	1.41814	7.45357	487.964	0.176202	2.54999	4.56256	45.3993	0.181381	0.0178499	4.08858	0.364581	0.00691736	0.0204843	0.372251	17.5283	0.00478667	1.56468	0.0238469	868.988
W2S7-PM2.5-10	3901.5	0.0145931	170.128	12.1228	0.459235	1.16916	10.8353	555.658	0.0817048	0.551425	4.23974	19.7307	0.117944	0.0872693	3.58116	0.306497	0.00447407	0.0231264	0.453342	14.7681	0.00333665	1.04566	0.0192033	795.4
