# Supplementary material for: Cytotoxic and inflammatory potential of size-fractionated particulate matter collected repeatedly within a small urban area
Source: Part Fibre Toxicol. 2015 Jul 16;12:24. doi: 10.1186/s12989-015-0099-z (PMC4502610; doi:10.1186/s12989-015-0099-z)
Supplement: Additional file 7: Table S3. — Table of polycyclic aromatic hydrocarbon (PAH) content of samples collected in Windsor, Ontario. PAHs were analysed as described in the Methods section. Data are sorted according to site and size fraction, and presented as airborne concentration (ng/m3). [file 12989_2015_99_MOESM7_ESM.xlsx]

## Sheet: Additional File 7
PAHs sorted by site
Site and Size	NAP	ACL	AE	FL	MFL	PHE	AN	FLT	PY	RET	B(a)FL	B(b)FL	MPY	B(ghi)F	B(a)A	Tri	Chrysene	CandT	MB(a)A	B(b)FLT	B(k)FLT	B(b)FandB(k)F	B(e)P	B(a)P	PER	MCH	IF	IP	D(ah)A	B(b)C	B(ghi)P	ANT	Total	Ratio B(a)P/B(ghi)P	Ratio pyrene/B(a)P	Ratio B(ghi)P/B(e)P	Ratio combustion PAHs/total PAH
W1S4-UF	0.0153363	0.00398444	0.0178924	0.0342812	0.0139831	0.0935215	0.00345819	0.0795384	0.0518729	0.00962279	0.00210499	0.000300712	0.0013532	0.0099235	0.0068412	0.00864548	0.0117278	0	0	0.0158626	0.00210499	0	0.015637	0.00488657	0	0	0	0.0175917	0	0	0.0526246	0	0.473095	0.0928571	10.6154	3.36538	0.315112
W1S4-PM0.1-0.5	0	0.00138742	0	0	0	0.0476462	0	0.0924329	0.0665961	0.0062606	0.00232977	0.00227076	0.00120667	0.0117264	0.00542857	0.00689104	0.0105975	0	0	0.0113644	0	0	0.0127392	0.00393481	0	0	0.000568503	0.00781385	0	0	0.0280968	0.00127665	0.320568	0.140045	16.9249	2.20554	0.336518
W1S4-PM0.5-2.5	0	0.00131168	0.000618775	0.00748904	0.00325971	0.0769294	0	0.0970971	0.0728365	0.00568757	0.00219595	0.00192133	0.00130497	0.0115028	0.00766785	0.00729481	0.0117946	0	0	0.0200041	0.00523161	0	0.0164445	0.00411757	0	0	0.00092566	0.0103194	0	0	0.0206214	0	0.386576	0.199675	17.6892	1.254	0.372787
W1S4-PM2.5-10	0	3.9267e-05	0	0	0	0.188456	0.00575843	0.321643	0.208086	0.0190414	0.00641847	0.00379769	0	0.0211419	0.0124225	0.0140565	0.0254639	0	0	0.0250254	0.00557657	0	0.0202145	0.00550818	0	0	0.000321677	0.0122535	0.000128672	0	0.0129477	0.000428583	0.90873	0.425417	37.7777	0.640517	0.318122
W1S6-UF	0.107279	0.00373669	0.0243487	0.0388133	0.0279649	0.11861	0.00940198	0.16345	0.0959485	0	0.0298935	0.0171164	0.00602691	0.0171164	0.067622	0.0244693	0.0677425	0	0	0.162847	0.0585816	0	0.0973949	0.0668987	0.0201299	0	0.00530368	0.0749748	0.0166343	0.00638853	0.0894394	0.00831714	1.42645	0.747978	1.43423	0.918317	0.464847
W1S6-PM0.1-0.5	0	0.00192001	0	0.00103215	5.77106e-07	0.0848	0.00387748	0.218899	0.148799	0.00786599	0.0337106	0.0219202	0.00867838	0.0262879	0.0932834	0.0316457	0.0994928	0	0	0.149586	0.0578012	0	0.0880158	0.0625244	0.0180204	0	0.00496527	0.0494555	0.012875	0.00585528	0.0665138	0.00555858	1.30338	0.940022	2.37985	0.755703	0.499083
W1S6-PM0.5-25	0	0.00177152	0	0.00288626	0.0008127	0.123118	0.00732136	0.272032	0.198715	0.00984829	0.0703591	0.0474014	0.0123816	0.0456335	0.218741	0.0621979	0.202072	0	0	0.311788	0.119522	0	0.17839	0.160732	0.0434042	0	0.00963712	0.104757	0.0336251	0.0210777	0.123782	0.0143881	2.3964	1.29851	1.23631	0.693885	0.540617
W1S6-PM2.5-10	0	0.00121104	0	0	0	0.320848	0.0258059	0.594162	0.395884	0.0166474	0.10027	0.0602609	0.0125461	0.0454436	0.188064	0.0526867	0.175698	0	0	0.183409	0.0695655	0	0.109505	0.0863699	0.017553	0	0.0037932	0.0569661	0.0179634	0.00985076	0.0681148	0.00661729	2.61923	1.268	4.58359	0.622027	0.416062
W2S2-UF	0	0	0	0	0.00169513	0.0592402	0.00638401	0.0787621	0.0576579	0.0253702	0.00857172	0.00502714	0.00522514	0.0132373	0.0193031	0.00811461	0.0278366	0	0	0.0460072	0.0114298	0	0.031125	0.0180894	0.00266778	0	0	0.0256922	0	0	0.0667673	0.00448764	0.522692	0.270933	3.18738	2.14514	0.400436
W2S2-PM0.1-0.5	0	0	0	0	0	0.0504175	0.00122852	0.134075	0.116895	0.0206129	0.0132731	0.00842901	0.0091365	0.0220844	0.0348843	0.0122174	0.0415577	0	3.44996e-05	0.0571231	0.0156002	0	0.0366529	0.0296592	0.00453409	0.000104509	5.77237e-05	0.028329	5.73871e-05	5.73871e-05	0.0488948	0.00379798	0.689714	0.606592	3.94127	1.334	0.462719
W2S2-PM0.5-2.5	0	0	0	0.00204568	0	0.083846	0.00465402	0.197038	0.179942	0.0314497	0.0272396	0.0158297	0.0185235	0.0521668	0.115267	0.0338368	0.129972	0	0	0.213209	0.0676261	0	0.11716	0.137918	0.0238383	0	0.0104793	0.105725	0.0164236	0.0107954	0.129274	0.0235447	1.7478	1.06686	1.30471	1.1034	0.537184
W2S2-PM2.5-10	0	0	0	0	0	0.178888	0.00345525	0.336654	0.25354	0.0406863	0.0267557	0.0148185	0.0111392	0.0342582	0.0699423	0.0217208	0.0837208	0	0	0.107203	0.0314963	0	0.0590942	0.059207	0.00830864	0	0.001058	0.0514511	0.00544207	0.00149624	0.0627375	0.00957267	1.47265	0.943726	4.28227	1.06165	0.429114
W2S6-UF	0.0141082	6.83799e-05	0	0.00188574	0.00316346	0.0615194	0.00518942	0.0948219	0.0691809	0.0230109	0.00785379	0.00541062	0.00723641	0.0117089	0.0162327	0.00716722	0.0217606	0	0	0.0261549	0.007135	0	0.0164715	0.0078345	2.96273e-05	0	0	0.0138881	0	2.2466e-05	0.0324796	0.00169931	0.456034	0.241213	8.83029	1.97187	0.348183
W2S6-PM0.1-0.5	0	0	0	0.000819141	0	0.0400425	0.00194695	0.106455	0.086086	0.01509	0.00857358	0.00522735	0.0073876	0.0148534	0.021839	0.0106881	0.0283419	0	0	0.0289177	0.00754137	0	0.0175237	0.0152762	0.00230388	0	0	0.0107778	0	0	0.018426	0	0.448117	0.829055	5.6353	1.05149	0.421276
W2S6-PM-0.5-2.5	0	0	0	0	0	0.0302112	0.000800828	0.0805414	0.0693624	0.0120529	0.00747591	0.0042139	0.006724	0.0160589	0.032219	0.0122818	0.0419388	0	0	0.0719294	0.0217579	0	0.0436542	0.0451401	0.0082185	0	0.00310002	0.0385985	0.00561876	0.00301835	0.05193	0.00685618	0.613703	0.869248	1.5366	1.18958	0.525762
W2S6-PM2.5-10	0	0	0	0	0	0.0968095	3.67459e-05	0.172238	0.12308	0.0156459	0.00847645	0.00402142	0.00319808	0.012523	0.0192769	0.0118609	0.0360276	0	0	0.0381927	0.00981091	0	0.0231795	0.0152813	0.000668775	0	0	0.0167459	0	0	0.0271739	0.000528429	0.634776	0.562352	8.05428	1.17232	0.386856
W2S7-UF	0	0	0	0	0	0.0486059	0.00607311	0.0844831	0.0524799	0.0137498	0.0107942	0.00671245	0.0049754	0.0111417	0.0161682	0.00907192	0.030326	0	0	0.0376146	0.00808459	0	0.0214039	0.00678973	0	0	0	0.0160861	0.00207397	0	0.032247	0	0.418881	0.210554	7.7293	1.5066	0.378692
W2S7-PM0.1-0.5	0	0	0	0.000435155	0	0.0448295	0.00250658	0.126291	0.0823313	0.00748884	0.0117582	0.00667497	0.00451452	0.00939414	0.0151044	0.00889562	0.0225276	0	0	0.0213696	0.00511191	0	0.0127293	0.00458287	2.40807e-05	0	0	0.00658156	0	0	0.0116879	0	0.404839	0.392104	17.965	0.918187	0.366185
W2S7-PM0.5-2.5	0	0	0	0	0	0.0455257	0.00132055	0.104764	0.0736351	0.00604084	0.0164858	0.0105112	0.00605986	0.012255	0.0432939	0.0164944	0.0483308	0	3.06965e-05	0.0796669	0.0238282	0	0.0461778	0.0341374	0.00792043	2.62425e-05	4.50216e-05	0.0294063	0.00704853	0.00307363	0.0361249	0.00264399	0.654847	0.944984	2.15702	0.7823	0.504157
W2S7-PM2.5-10	0	0	0	0	0	0.0964946	0.000824578	0.287898	0.175191	0.013168	0.0237628	0.0137757	0.0027286	0.0144209	0.0353621	0.0152958	0.049807	0	0	0.0555737	0.0156677	0	0.0327314	0.025354	0.00282155	0	0	0.0209053	0.00305431	3.96047e-05	0.0329701	0.00202971	0.919876	0.769	6.90978	1.00729	0.39221
PAHs sorted by size fraction
Site and Size	NAP	ACL	AE	FL	MFL	PHE	AN	FLT	PY	RET	B(a)FL	B(b)FL	MPY	B(ghi)F	B(a)A	Tri	Chrysene	CandT	MB(a)A	B(b)FLT	B(k)FLT	B(b)FandB(k)F	B(e)P	B(a)P	PER	MCH	IF	IP	D(ah)A	B(b)C	B(ghi)P	ANT	Total	Ratio B(a)P/B(ghi)P	Ratio pyrene/B(a)P	Ratio BghiP/BeP	Ratio combustion PAHs/total PAH
W1S4-UF	0.0153363	0.00398444	0.0178924	0.0342812	0.0139831	0.0935215	0.00345819	0.0795384	0.0518729	0.00962279	0.00210499	0.000300712	0.0013532	0.0099235	0.0068412	0.00864548	0.0117278	0	0	0.0158626	0.00210499	0	0.015637	0.00488657	0	0	0	0.0175917	0	0	0.0526246	0	0.473095	0.0928571	10.6154	3.36538	0.315112
W1S6-UF	0.107279	0.00373669	0.0243487	0.0388133	0.0279649	0.11861	0.00940198	0.16345	0.0959485	0	0.0298935	0.0171164	0.00602691	0.0171164	0.067622	0.0244693	0.0677425	0	0	0.162847	0.0585816	0	0.0973949	0.0668987	0.0201299	0	0.00530368	0.0749748	0.0166343	0.00638853	0.0894394	0.00831714	1.42645	0.747978	1.43423	0.918317	0.464847
W2S2-UF	0	0	0	0	0.00169513	0.0592402	0.00638401	0.0787621	0.0576579	0.0253702	0.00857172	0.00502714	0.00522514	0.0132373	0.0193031	0.00811461	0.0278366	0	0	0.0460072	0.0114298	0	0.031125	0.0180894	0.00266778	0	0	0.0256922	0	0	0.0667673	0.00448764	0.522692	0.270933	3.18738	2.14514	0.400436
W2S6-UF	0.0141082	6.83799e-05	0	0.00188574	0.00316346	0.0615194	0.00518942	0.0948219	0.0691809	0.0230109	0.00785379	0.00541062	0.00723641	0.0117089	0.0162327	0.00716722	0.0217606	0	0	0.0261549	0.007135	0	0.0164715	0.0078345	2.96273e-05	0	0	0.0138881	0	2.2466e-05	0.0324796	0.00169931	0.456034	0.241213	8.83029	1.97187	0.348183
W2S7-UF	0	0	0	0	0	0.0486059	0.00607311	0.0844831	0.0524799	0.0137498	0.0107942	0.00671245	0.0049754	0.0111417	0.0161682	0.00907192	0.030326	0	0	0.0376146	0.00808459	0	0.0214039	0.00678973	0	0	0	0.0160861	0.00207397	0	0.032247	0	0.418881	0.210554	7.7293	1.5066	0.378692
W1S4-PM0.1-0.5	0	0.00138742	0	0	0	0.0476462	0	0.0924329	0.0665961	0.0062606	0.00232977	0.00227076	0.00120667	0.0117264	0.00542857	0.00689104	0.0105975	0	0	0.0113644	0	0	0.0127392	0.00393481	0	0	0.000568503	0.00781385	0	0	0.0280968	0.00127665	0.320568	0.140045	16.9249	2.20554	0.336518
W1S6-PM0.1-0.5	0	0.00192001	0	0.00103215	5.77106e-07	0.0848	0.00387748	0.218899	0.148799	0.00786599	0.0337106	0.0219202	0.00867838	0.0262879	0.0932834	0.0316457	0.0994928	0	0	0.149586	0.0578012	0	0.0880158	0.0625244	0.0180204	0	0.00496527	0.0494555	0.012875	0.00585528	0.0665138	0.00555858	1.30338	0.940022	2.37985	0.755703	0.499083
W2S2-PM0.1-0.5	0	0	0	0	0	0.0504175	0.00122852	0.134075	0.116895	0.0206129	0.0132731	0.00842901	0.0091365	0.0220844	0.0348843	0.0122174	0.0415577	0	3.44996e-05	0.0571231	0.0156002	0	0.0366529	0.0296592	0.00453409	0.000104509	5.77237e-05	0.028329	5.73871e-05	5.73871e-05	0.0488948	0.00379798	0.689714	0.606592	3.94127	1.334	0.462719
W2S6-PM0.1-0.5	0	0	0	0.000819141	0	0.0400425	0.00194695	0.106455	0.086086	0.01509	0.00857358	0.00522735	0.0073876	0.0148534	0.021839	0.0106881	0.0283419	0	0	0.0289177	0.00754137	0	0.0175237	0.0152762	0.00230388	0	0	0.0107778	0	0	0.018426	0	0.448117	0.829055	5.6353	1.05149	0.421276
W2S7-PM0.1-0.5	0	0	0	0.000435155	0	0.0448295	0.00250658	0.126291	0.0823313	0.00748884	0.0117582	0.00667497	0.00451452	0.00939414	0.0151044	0.00889562	0.0225276	0	0	0.0213696	0.00511191	0	0.0127293	0.00458287	2.40807e-05	0	0	0.00658156	0	0	0.0116879	0	0.404839	0.392104	17.965	0.918187	0.366185
W1S4-PM0.5-2.5	0	0.00131168	0.000618775	0.00748904	0.00325971	0.0769294	0	0.0970971	0.0728365	0.00568757	0.00219595	0.00192133	0.00130497	0.0115028	0.00766785	0.00729481	0.0117946	0	0	0.0200041	0.00523161	0	0.0164445	0.00411757	0	0	0.00092566	0.0103194	0	0	0.0206214	0	0.386576	0.199675	17.6892	1.254	0.372787
W1S6-PM0.5-25	0	0.00177152	0	0.00288626	0.0008127	0.123118	0.00732136	0.272032	0.198715	0.00984829	0.0703591	0.0474014	0.0123816	0.0456335	0.218741	0.0621979	0.202072	0	0	0.311788	0.119522	0	0.17839	0.160732	0.0434042	0	0.00963712	0.104757	0.0336251	0.0210777	0.123782	0.0143881	2.3964	1.29851	1.23631	0.693885	0.540617
W2S2-PM0.5-2.5	0	0	0	0.00204568	0	0.083846	0.00465402	0.197038	0.179942	0.0314497	0.0272396	0.0158297	0.0185235	0.0521668	0.115267	0.0338368	0.129972	0	0	0.213209	0.0676261	0	0.11716	0.137918	0.0238383	0	0.0104793	0.105725	0.0164236	0.0107954	0.129274	0.0235447	1.7478	1.06686	1.30471	1.1034	0.537184
W2S6-PM-0.5-2.5	0	0	0	0	0	0.0302112	0.000800828	0.0805414	0.0693624	0.0120529	0.00747591	0.0042139	0.006724	0.0160589	0.032219	0.0122818	0.0419388	0	0	0.0719294	0.0217579	0	0.0436542	0.0451401	0.0082185	0	0.00310002	0.0385985	0.00561876	0.00301835	0.05193	0.00685618	0.613703	0.869248	1.5366	1.18958	0.525762
W2S7-PM0.5-2.5	0	0	0	0	0	0.0455257	0.00132055	0.104764	0.0736351	0.00604084	0.0164858	0.0105112	0.00605986	0.012255	0.0432939	0.0164944	0.0483308	0	3.06965e-05	0.0796669	0.0238282	0	0.0461778	0.0341374	0.00792043	2.62425e-05	4.50216e-05	0.0294063	0.00704853	0.00307363	0.0361249	0.00264399	0.654847	0.944984	2.15702	0.7823	0.504157
W1S4-PM2.5-10	0	3.9267e-05	0	0	0	0.188456	0.00575843	0.321643	0.208086	0.0190414	0.00641847	0.00379769	0	0.0211419	0.0124225	0.0140565	0.0254639	0	0	0.0250254	0.00557657	0	0.0202145	0.00550818	0	0	0.000321677	0.0122535	0.000128672	0	0.0129477	0.000428583	0.90873	0.425417	37.7777	0.640517	0.318122
W1S6-PM2.5-10	0	0.00121104	0	0	0	0.320848	0.0258059	0.594162	0.395884	0.0166474	0.10027	0.0602609	0.0125461	0.0454436	0.188064	0.0526867	0.175698	0	0	0.183409	0.0695655	0	0.109505	0.0863699	0.017553	0	0.0037932	0.0569661	0.0179634	0.00985076	0.0681148	0.00661729	2.61923	1.268	4.58359	0.622027	0.416062
W2S2-PM2.5-10	0	0	0	0	0	0.178888	0.00345525	0.336654	0.25354	0.0406863	0.0267557	0.0148185	0.0111392	0.0342582	0.0699423	0.0217208	0.0837208	0	0	0.107203	0.0314963	0	0.0590942	0.059207	0.00830864	0	0.001058	0.0514511	0.00544207	0.00149624	0.0627375	0.00957267	1.47265	0.943726	4.28227	1.06165	0.429114
W2S6-PM2.5-10	0	0	0	0	0	0.0968095	3.67459e-05	0.172238	0.12308	0.0156459	0.00847645	0.00402142	0.00319808	0.012523	0.0192769	0.0118609	0.0360276	0	0	0.0381927	0.00981091	0	0.0231795	0.0152813	0.000668775	0	0	0.0167459	0	0	0.0271739	0.000528429	0.634776	0.562352	8.05428	1.17232	0.386856
W2S7-PM2.5-10	0	0	0	0	0	0.0964946	0.000824578	0.287898	0.175191	0.013168	0.0237628	0.0137757	0.0027286	0.0144209	0.0353621	0.0152958	0.049807	0	0	0.0555737	0.0156677	0	0.0327314	0.025354	0.00282155	0	0	0.0209053	0.00305431	3.96047e-05	0.0329701	0.00202971	0.919876	0.769	6.90978	1.00729	0.39221
