# Supplementary material for: Cytotoxic and inflammatory potential of size-fractionated particulate matter collected repeatedly within a small urban area
Source: Part Fibre Toxicol. 2015 Jul 16;12:24. doi: 10.1186/s12989-015-0099-z (PMC4502610; doi:10.1186/s12989-015-0099-z)
Supplement: Additional file 9: Table S4. — Table of primers used for gene expression analyses. Primers were designed for real-time polymerase chain reaction assays as described in the Materials and Methods. [file 12989_2015_99_MOESM9_ESM.xlsx]

## Sheet: Sheet1
	Gene	Accession #	Sequence	Amplicon Length
	MT1	NM_013602.3	Sense (168-): tcctgagtaccttctcctcacttact	112
			Antisense (262-): gcaggagctggtgcaagt
	MT2	NM_008630.2	Sense (191-): ccgatctctcgtcgatcttc	84
			Antisense (257-): caggagcaggatccatcg
	ET1	NM_010104.3	Sense (626-): ggacatcatctgggtcaaca	95
			Antisense (696-): tgggaagtaagtctttcaaggaa
	HMOX	NM_010442.2	Sense (250-): ggtcaggtgtccagagaagg	91
			Antisense (321-): gcttgttgcgctctatctcc
	TNF	NM_013693.2	Sense (296-): tcttctgtctactgaacttcggg	108
			Antisense (403 -): atgatctgagtgtgagggtctg
	iNOS	NM_010927.3	Sense (1704-): ccgatttagagtcttggtgaaag	106
			Antisense (1788-): ccctgtctcagtagcaaagagg
	IL6	NM_031168.1	Sense (327-): gctaccaaactggatataatcagga	78
			Antisense (381-): ccaggtagctatggtactccagaa
	CYP1A1	NM_001136059.1	Sense (823-): ttcctgtcctccgttacctg	139
			Antisense (943-): tctgtgatgtcccggatgt
	CYP1B1	NM_009994.1	Sense (649-): atggagagagtgccatccac	90
			Antisense (719-): cagacaccacacggaaagag
	AHRR	NM_009644.2	Sense (769-): agcacctctggctttctgac	122
			Antisense (871-): gccacaatgcagaacaatga
	TiPARP	NM_178892.5	Sense (1036-): agatcaaaaggacaaccactcag	129
			Antisense (1145-): cccaaaagtcttgtcctcca
	ACTB	NM_007393.3	Sense (1038-): actgctctggctcctagcac	108
			Antisense (1131-): ctggaaggtggacagtgagg
